# Supplementary material for: Early Childhood Caries and Oral Health-Related Quality of Life in Preschool Children: A Systematic Review
Source: J Clin Med. 2026 Jun 2;15(11):4314. doi: 10.3390/jcm15114314 (PMC13257429; doi:10.3390/jcm15114314)
Supplement: Supplementary file 1 [file jcm-15-04314-s001.zip]

Archive with 3 entries (3 files):
- PRISMA_2020_checklist.pdf
- Supplementary Table S1. Reported quantitative effect estimates across included studies.pdf
- Supplementary Material 1. Search strategy for databases.pdf
